# Supplementary material for: Excessive DNA Double‐Strand Breaks–Associated 3D Genome Reorganization Contributes to Neural Tube Defects with Folate Deficiency
Source: Adv Sci (Weinh). 2025 Sep 18;12(47):e10603. doi: 10.1002/advs.202410603 (PMC12713105; doi:10.1002/advs.202410603)
Supplement: Supplementary file 3 — Supplemental Table 2 [file ADVS-12-e10603-s007.tsv]

ARL13B	0.5644869354163927	-0.824987903487125
ATOH1	2.869786656222437	1.5209434890088473
AURKA	0.8955339447662818	-0.159179977005731
AXIN2	1.7631695289906477	0.818171196652186
BBS6	0.6734091114197998	-0.5704448535091031
BMYC	1.2589134947835376	0.3321791528468496
CCND2	0.6747535044858449	-0.5675675302108415
CDKN1A	4.337476925908726	2.116856083001424
Celsr3	3.3777870064729902	1.7560783588103468
CK1	0.4695984677805667	-1.0905003936987334
COBL	2.549212975136867	1.350051908997001
CRLF2	2.022398251478782	1.0160671213056696
CtBp	0.9363717353270841	-0.09484670798002504
CUL4A	0.8004580851545944	-0.32110223483514955
CUL4B	0.6367134769859991	-0.6512837935600784
Cxcr4	1.1814172000281933	0.2405185211487156
Cyp26a1	2.919051389671402	1.5454996095971074
diego	8.669072909583448	3.1158777166002842
Dio3	5.543848436828106	2.4708878162007024
Dlk1	4.179733314223171	2.0634108948129244
DLL1	0.6988864624149039	-0.516869993242765
DNMT1	2.0078277220074066	1.0056354867845902
dnmt3a	1.7804938446844194	0.8322774481926282
dnmt3b	1.2956530999719502	0.3736795006742508
Dnmt3b	2.7801856289397158	1.4751812128085195
Dync2h1	1.6079684259148914	0.6852390780198071
EVC	3.5268810786281506	1.8183929309765572
EZH2	1.0496701159913702	0.06993599760526387
EZH2	1.6969248218470951	0.762922651179425
fgf17	1.8270732970697563	0.8695345120157122
fgf8	1.188695583536589	0.24937929847063614
fgfrl1	1.2239719785438774	0.2915705295350242
Foxa2	4.440257526143566	2.150643352457355
FZD2	0.6547653037450553	-0.6109502199921695
FZD3	0.8132872187245772	-0.2981631535930178
FZD8	0.677554034703669	-0.5615920893943286
FZD9	2.0035794976945906	1.0025797539186356
GAS1	0.6500584198554968	-0.6213587179023533
GCM1	2.43143621017145	1.2818087423162725
GLI3	0.6669080640508546	-0.5844402010632017
GSK3B	0.6465540197114713	-0.6291571823706877
HDAC2	0.4275417466937586	-1.2258627981460484
HES2	4.081031672937631	2.0289339074136397
Hes5	1.2879122212464151	0.36503426869480193
hoxa4	0.6776190955240605	-0.5614535640341168
hoxb1	1.2896409959859814	0.3669695110796312
ID1	3.2574953169452305	1.7037631047412998
Ift152	1.4622152179691592	0.5481556717865743
JAG1	0.8667297587974543	-0.2063458550929603
KCNQ1	2.437439437328662	1.2853663728925784
kdm5a	1.2277032876292684	0.29596193107513596
kdm6b	1.184768871169181	0.2446056406078783
MAPK8IP1	1.5982154982137198	0.6764619497196176
Mash1	2.0346145856013695	1.0247555325245434
mdm2	2.8786506041677273	1.5253926926095436
MLL2	1.200590585812477	0.26374426052130706
MSL2	1.893808618872574	0.9212905448749199
MTHFR	1.5620977491264536	0.6434847337408548
Nestin	0.6306451161174391	-0.6650997113066098
NGFI-B	7.855043305646132	2.9736192292646906
Nkx2-1	0.4995452576607305	-1.0013127060690477
NNAT	0.5023783578374619	-0.9931537797682788
NNAT	1.5953169592722094	0.6738430886554568
Nog	0.4876017303248382	-1.0362248493093975
NOTCH1	0.6234406991741892	-0.68167575548363
NOTCH1	1.2017988132473836	0.26519540235222955
Notch2	5.730531937194621	2.51866906350811
Nr2e1	0.7470284194758274	-0.42076496585286344
Pax6	3.540388622735687	1.8239077313028578
PC1	1.6296269829522037	0.7045417733945004
Peg10	0.7365206500061285	-0.4412021198722743
POU5F1	0.5444798783467658	-0.8770493608133719
PPAR	1.7967444033448656	0.8453851922347263
Prickle1	1.1163321170567713	0.1587663034657952
prickle	2.0234190425367347	1.0167951276002298
PTCH1	0.4857632038562569	-1.041674883679838
PUM1	1.1052995954931808	0.14443747038495833
Scribble/Scrib	0.524196109178784	-0.9318214495180662
Scribble/Scrib	1.7260717347203003	0.7874924234825006
SF3B5	0.5658139596100826	-0.821600323929444
SFRP2	0.49079169414942136	-1.0268172609452941
SFRP4	2.9801934805529	1.5754059965844203
SHH	2.5360420238428825	1.3425786520575267
SHH	4.490999847029489	2.167036672977027
SIRT1	0.9029600129234232	-0.14726599470550797
SKP1	1.0361123169564073	0.05118040295978812
Smad4	0.8649898745283487	-0.2092448500608176
Smad9	1.4268741279618498	0.5128580727431006
Smoothened	0.80432992914996	-0.31414069110474485
SOD2	1.3324174031484808	0.414046102769483
Sox1	1.4058967181731379	0.49149061314980524
SUV39H2	0.8653949385083523	-0.20856941208717691
TCTN2	1.626701711348193	0.7019497279544887
Tgfb2	0.745568697708569	-0.4235868043809583
TMEM67	0.9970322331209638	-0.004287948526612792
TPGS1	1.4939852859884248	0.5791659393346029
TUBB	0.34663939697539764	-1.5284924629196166
Usp11	1.323719479067794	0.4045974204554517
Usp7	2.4728070771924022	1.3061496883187105
VANGL2	0.8947874816504008	-0.16038302209249852
VANGL2	2.127349436649012	1.0890570286508832
Vax1	4.2090108412553935	2.0734812256697617
VEGFA	1.6785830944617337	0.7472439561600542
WDR35	1.258272760025722	0.33144469398364534
WNT10A	5.536828923390013	2.4690599462515883
WNT3	0.7058777363486519	-0.5025097760348213
WNT3	2.7913946347555947	1.480986100526436
wnt6	0.9014730511650073	-0.14964373083010468
ZIM2	2.310256101198532	1.2080527890653083
