# Supplementary material for: Excessive DNA Double‐Strand Breaks–Associated 3D Genome Reorganization Contributes to Neural Tube Defects with Folate Deficiency
Source: Adv Sci (Weinh). 2025 Sep 18;12(47):e10603. doi: 10.1002/advs.202410603 (PMC12713105; doi:10.1002/advs.202410603)
Supplement: Supplementary file 5 — Supplemental Table 4 [file ADVS-12-e10603-s003.txt]

chr1	118834132	119053619	-	Gli2
chr1	119545037	119649000	-	Epb41l5
chr1	132316126	132333488	+	Nuak2
chr1	132959484	133030561	-	Mdm4
chr1	153218922	153332786	-	Lamc1
chr1	160906418	160974978	+	Rc3h1
chr1	163245119	163313710	-	Prrx1
chr1	165295789	165326745	+	Gpr161
chr1	16665207	16678275	+	Tmem70
chr1	167689237	167848741	+	Lmx1a
chr1	172000960	172028444	-	Vangl2
chr1	172066013	172082795	-	Ncstn
chr1	182409172	182462432	+	Trp53bp2
chr1	183086266	183221522	-	Disp1
chr1	192496711	192771223	-	Hhat
chr1	193153111	193172023	+	Irf6
chr1	195097382	195131586	-	Cr1l
chr1	33719887	33742564	+	Rab23
chr1	33908225	34308661	+	Dst
chr1	36548639	36558349	-	Sema4c
chr1	39367842	39371911	+	Rpl31
chr1	45908068	45926523	-	Slc40a1
chr1	4857814	4897909	+	Tcea1
chr1	54472994	54557684	-	Pgap1
chr1	58795374	58847503	+	Casp8
chr1	59482424	59486955	+	Fzd7
chr1	71585520	71653200	-	Fn1
chr1	78101267	78197134	-	Pax3
chr1	91494647	91529307	+	Traf3ip1
chr1	91928779	92195699	-	Hdac4
chr10	100015630	100100416	+	Kitl
chr10	102998707	103030215	-	Alx1
chr10	119453830	120087261	+	Grip1
chr10	128557766	128565987	-	Pa2g4
chr10	13060504	13131694	+	Plagl1
chr10	17723218	17725674	+	Cited2
chr10	34151393	34207715	-	Dse
chr10	37133375	37138920	-	Marcks
chr10	3973118	4167081	+	Mthfd1l
chr10	42502030	42535381	+	Snx3
chr10	53596757	53609225	+	Asf1a
chr10	56014293	56228689	-	Tbc1d32
chr10	58600789	58675654	-	Edar
chr10	60762593	60831581	-	Unc5b
chr10	62804570	62908996	-	Tet1
chr10	63319005	63381704	-	Sirt1
chr10	67535475	67542188	+	Egr2
chr10	71347763	71433327	+	Ipmk
chr10	75212073	75312743	+	Specc1l
chr10	78041947	78063622	+	Dnmt3l
chr10	78186725	78244641	-	Trappc10
chr10	80115803	80130682	+	Stk11
chr10	81292963	81319973	+	Pip5k1c
chr10	81357491	81366225	+	Mfsd12
chr10	82833951	82897712	+	Txnrd1
chr10	90989311	91082770	-	Apaf1
chr10	91116574	91124059	-	Slc25a3
chr10	95672991	95673451	-	Anapc15-ps
chr11	100704746	100712465	-	Kat2a
chr11	101488764	101551955	-	Brca1
chr11	106820066	106920715	-	Smurf2
chr11	108920349	108950783	+	Axin2
chr11	114668524	114672331	+	Rpl38
chr11	115614178	115628295	-	Slc25a19
chr11	116837432	116843449	-	Jmjd6
chr11	120467635	120483979	+	Hgs
chr11	3288874	3309083	+	Patz1
chr11	49244191	49263030	+	Mgat1
chr11	5276324	5444847	-	Znrf3
chr11	53567379	53601967	+	Kif3a
chr11	5520659	5525893	+	Xbp1
chr11	57828705	57832818	-	Hand1
chr11	5861947	5872088	+	Aebp1
chr11	59248033	59290752	-	Wnt3a
chr11	61505144	61512931	+	B9d1
chr11	68691559	68816632	+	Myh10
chr11	69070806	69073293	+	Tmem107
chr11	69120404	69124055	+	Hes7
chr11	69580359	69591873	+	Trp53
chr11	70000595	70012301	+	Dvl2
chr11	72211724	72215592	-	Med31
chr11	75164565	75169519	-	Hic1
chr11	75177643	75191241	-	Dph1
chr11	78158499	78165589	-	Traf4
chr11	79339693	79581612	+	Nf1
chr11	79993106	80034123	+	Suz12
chr11	82876434	82890614	-	Rad51d
chr11	83421902	83429455	-	Gas2l2
chr11	84518284	84525535	-	Lhx1
chr11	85886422	85916097	+	Tbx4
chr11	87853215	87863803	+	Mks1
chr11	89300638	89302332	-	Nog
chr11	8993137	9011191	-	Hus1
chr11	90030348	90036508	+	Tmem100
chr11	95957163	96005940	-	Igf2bp1
chr11	96194316	96197447	+	Hoxb13
chr11	96953341	96982959	-	Sp2
chr11	98152154	98193293	-	Med1
chr11	98388677	98400490	-	Pgap3
chr11	98412470	98437716	+	Erbb2
chr11	98704591	98729435	-	Med24
chr12	102568582	102704930	-	Itpk1
chr12	108792973	108820148	+	Yy1
chr12	11208360	11208972	-	Msgn1
chr12	11238920	11265801	-	Gen1
chr12	112907819	112929776	-	Jag2
chr12	118846329	118852576	+	Sp8
chr12	12936093	12941914	-	Mycn
chr12	27334264	27342574	-	Sox11
chr12	28630854	28635953	-	Rps7
chr12	29937608	30017658	+	Pxdn
chr12	32819545	32853349	+	Nampt
chr12	33957671	33959829	+	Twist1
chr12	35047186	35147479	+	Snx13
chr12	51743722	51829536	-	Hectd1
chr12	58958383	59012017	-	Sec23a
chr12	69189087	69198429	-	Dnaaf2
chr12	71309884	71320107	+	Dact1
chr12	73901375	73947530	+	Hif1a
chr12	76255298	76319803	+	Mthfd1
chr12	7977648	8016835	+	Apob
chr12	80107754	80113013	-	Zfp36l1
chr12	83688152	83735199	+	Psen1
chr12	83794034	83921934	-	Numb
chr12	84361657	84373796	+	Coq6
chr12	84641019	84651455	+	Vrtn
chr12	85473890	85477273	+	Fos
chr12	86082541	86162459	+	Ift43
chr12	87425840	87444017	-	Alkbh1
chr13	100617164	100651051	-	Rad17
chr13	112927454	112969432	+	Dhx29
chr13	12472632	12520438	-	Edaradd
chr13	15463235	15730026	+	Gli3
chr13	17880571	17944239	-	Rala
chr13	40715302	40738376	-	Tfap2a
chr13	41101427	41111035	-	Gcm2
chr13	44729474	44921643	+	Jarid2
chr13	53109312	53286124	-	Ror2
chr13	56703010	56742377	+	Smad5
chr13	63508328	63573598	-	Ptch1
chr13	64432314	64441773	+	Cdk20
chr13	73911347	73937784	-	Trip13
chr13	95601803	95618487	-	F2r
chr14	118875520	118925460	-	Dzip1
chr14	122456795	122465677	-	Zic5
chr14	122475435	122479852	+	Zic2
chr14	20703006	20704425	+	Chchd1
chr14	20929398	21033676	+	Vcl
chr14	32080566	32085729	-	Dph3
chr14	34410734	34503341	-	Bmpr1a
chr14	46383520	46390669	-	Bmp4
chr14	48657677	48673819	-	Otx2
chr14	52311172	52328762	-	Sall2
chr14	57424062	57517936	+	Ift88
chr14	57689662	57758388	-	Lats2
chr14	58070547	58112720	+	Fgf9
chr14	63145150	63179578	-	Fdft1
chr14	63198922	63271692	-	Gata4
chr14	65192449	65262463	-	Fzd3
chr14	99099424	99254493	+	Pibf1
chr15	101174067	101213684	+	Acvr1b
chr15	103344286	103366763	-	Itga5
chr15	11839896	11907287	-	Npr3
chr15	25622525	25813673	+	Myo10
chr15	34238028	34284302	+	Laptm4b
chr15	37233036	37363569	+	Grhl2
chr15	39091231	39112716	-	Slc25a32
chr15	54838901	54952892	-	Enpp2
chr15	61985391	61990374	+	Myc
chr15	73095844	73184935	-	Ago2
chr15	76047158	76069784	-	Scrib
chr15	76331231	76334907	+	Gpaa1
chr15	76612383	76617384	-	Slc39a4
chr15	76626002	76639958	-	Tonsl
chr15	76668225	76669948	-	Foxh1
chr15	77915047	77929006	-	Txn2
chr15	78775138	78803042	-	Card10
chr15	81585351	81652077	+	Ep300
chr15	83604999	83725021	-	Scube1
chr15	84923411	84942963	+	Nup50
chr15	85898929	86034203	-	Celsr1
chr15	88687034	88734233	-	Brd1
chr15	89155549	89180788	-	Plxnb2
chr15	90224311	90233471	+	Alg10b
chr15	93499114	93595891	-	Prickle1
chr15	97975602	98004695	-	Col2a1
chr16	13780708	13814839	+	Rrn3
chr16	17451987	17487434	+	Crkl
chr16	17925223	17928219	-	Slc25a1
chr16	18239784	18248732	-	Ranbp1
chr16	18580979	18590671	-	Tbx1
chr16	18877037	18970309	+	Hira
chr16	29579334	29654884	+	Opa1
chr16	30064384	30067796	+	Hes1
chr16	31663443	31875129	+	Dlg1
chr16	32016290	32079342	-	Pak2
chr16	32608920	32632794	+	Tfrc
chr16	33380836	33504363	+	Zfp148
chr16	37776873	37836514	+	Fstl1
chr16	3908801	3941147	+	Cluap1
chr16	4081328	4213997	-	Crebbp
chr16	49699233	49765126	+	Ift57
chr16	55966275	55971435	+	Rpl24
chr16	58670292	58717636	+	Cpox
chr16	62793685	62847040	-	Arl13b
chr16	89787111	90143769	-	Tiam1
chr16	95979933	95990960	-	Psmg1
chr17	10202601	10319854	-	Qk
chr17	12227621	12318796	-	Map3k4
chr17	12682406	12769664	-	Igf2r
chr17	15367354	15376872	-	Dll1
chr17	24222198	24251484	-	Ccnf
chr17	24595816	24632630	-	Tsc2
chr17	25016085	25099495	+	Ift140
chr17	25926421	25944936	-	Pigq
chr17	26138688	26195811	+	Axin1
chr17	27189600	27204469	-	Lemd2
chr17	28142141	28174854	+	Scube3
chr17	34112023	34122634	-	Brd2
chr17	34898469	34914052	+	Ehmt2
chr17	35135178	35147322	+	Bag6
chr17	3519256	3557781	-	Tfb1m
chr17	46564471	46629504	-	Ptk7
chr17	47815328	47834691	-	Mdfi
chr17	47867133	47924645	-	Foxp4
chr17	56303321	56323486	+	Uhrf1
chr17	62604184	62881317	-	Efna5
chr17	65921972	65951226	-	Twsg1
chr17	66123520	66152174	+	Ddx11
chr17	69383050	69391199	+	Zbtb14
chr17	70844205	70853546	-	Tgif1
chr17	78508064	78627408	+	Vit
chr17	8434423	8442496	+	T
chr17	84626496	84655588	+	Dync2li1
chr17	85613608	85629302	+	Six3
chr17	87635979	87651129	+	Epcam
chr18	10325177	10562940	+	Greb1l
chr18	10725548	10818704	+	Mib1
chr18	14624198	14682914	-	Ss18
chr18	16588877	16809246	-	Cdh2
chr18	34220924	34322552	+	Apc
chr18	34859823	34864984	+	Egr1
chr18	5591860	5775467	+	Zeb1
chr18	60684494	60748650	-	Ndst1
chr18	60813755	60848971	-	Tcof1
chr18	61100598	61132149	+	Csf1r
chr18	61131277	61177050	-	Hmgxb3
chr18	65928277	65939787	-	Rax
chr18	76241580	76310963	+	Smad2
chr18	77789914	77882879	+	Pstpip2
chr18	88971790	89131016	+	Rttn
chr19	10199132	10204169	-	Fen1
chr19	10857822	10869940	-	Tmem132a
chr19	15904678	15947337	-	Psat1
chr19	17432319	17837632	-	Pcsk5
chr19	18749983	18892511	+	Trpm6
chr19	25672411	25678991	+	Dmrt2
chr19	30098447	30175429	-	Gldc
chr19	32757497	32826160	+	Pten
chr19	34922361	34975745	+	Kif20b
chr19	37697798	37701536	+	Cyp26a1
chr19	4195196	4201662	-	Rad9a
chr19	4314419	4398285	-	Kdm2a
chr19	44073335	44107480	-	Chuk
chr19	44293674	44306864	+	Scd2
chr19	44756045	44837871	+	Pax2
chr19	45232684	45235812	-	Lbx1
chr19	45736798	45742915	-	Fgf8
chr19	46031570	46045214	-	Ldb1
chr19	46396896	46488804	+	Sufu
chr19	5490455	5495201	+	Cfl1
chr19	6334979	6340891	+	Men1
chr19	7020702	7039967	-	Stip1
chr2	101678429	101701669	+	Traf6
chr2	101886247	101901646	+	Commd9
chr2	103957986	103981878	+	Lmo2
chr2	105668900	105697364	+	Pax6
chr2	110262697	110314560	-	Bbox1
chr2	117121374	117182279	+	Spred1
chr2	118926496	118928585	+	Chst14
chr2	120732816	120850604	-	Ttbk2
chr2	133552159	133562885	+	Bmp2
chr2	136873780	136891389	-	Mkks
chr2	137081456	137116644	-	Jag1
chr2	140650914	140671469	-	Flrt3
chr2	144305175	144332146	-	Ovol2
chr2	147361925	147393295	+	Pax1
chr2	148042877	148046969	-	Foxa2
chr2	151542483	151561692	+	Fkbp1a
chr2	152143561	152149097	+	Tcf15
chr2	152226839	152281852	+	Csnk2a1
chr2	152669461	152708670	+	H13
chr2	153241533	153270247	+	Pofut1
chr2	153291413	153333390	+	Kif3b
chr2	153649450	153687730	+	Dnmt3b
chr2	156091958	156111978	-	Rbm12
chr2	160363703	160367065	-	Mafb
chr2	166805588	166898052	+	Arfgef2
chr2	168180986	168207112	-	Adnp
chr2	168748332	168767943	-	Sall4
chr2	172868012	172940321	-	Bmp7
chr2	180176373	180225859	-	Lama5
chr2	181319739	181356616	+	Rtel1
chr2	19445663	19447501	+	Ptf1a
chr2	19909780	20810713	+	Etl4
chr2	22940073	23040241	-	Abi1
chr2	24789928	24919614	-	Ehmt1
chr2	25180758	25183339	+	Nrarp
chr2	26396249	26409203	-	Inpp5e
chr2	26457903	26516663	-	Notch1
chr2	26913381	26916530	-	Surf1
chr2	28641228	28691167	+	Tsc1
chr2	29965560	30031451	+	Sptan1
chr2	30057378	30072577	+	Set
chr2	37776249	37799103	+	Crb2
chr2	38723370	38927688	-	Nr6a1
chr2	44983632	45117395	-	Zeb2
chr2	4622058	4652113	-	Prpf18
chr2	66184327	66256617	-	Ttc21b
chr2	69424340	69586065	-	Lrp2
chr2	77180340	77280592	-	Sestd1
chr2	80500512	80581380	-	Nckap1
chr2	84432855	84476775	-	Tfpi
chr2	91730134	91918849	+	Ambra1
chr2	9857078	9890034	-	Gata3
chr3	103739815	103791563	-	Hipk1
chr3	107595031	107605776	+	Alx3
chr3	121426497	121458207	+	Cnn3
chr3	127536714	127553349	-	Larp7
chr3	129199878	129219591	+	Pitx2
chr3	129982759	130061553	-	Sec24b
chr3	138089854	138144968	-	Mttp
chr3	142790902	142882004	-	Pkn2
chr3	144188530	144205220	-	Lmo4
chr3	145922804	145934356	+	Bcl10
chr3	38886940	39011985	+	Fat4
chr3	40531286	40704774	+	Intu
chr3	40800019	40816883	+	Plk4
chr3	53513938	53657355	-	Frem2
chr3	54692807	54728766	+	Supt20
chr3	79062516	79286517	-	Rapgef2
chr3	83766321	83774316	+	Sfrp2
chr3	84815268	84979198	+	Fbxw7
chr3	89430214	89435128	+	Pygo2
chr3	89715022	89753446	+	Adar
chr3	94760069	94786515	-	Cgn
chr3	95434388	95497240	+	Arnt
chr3	95893969	95898288	+	Aph1a
chr3	98313170	98339990	-	Phgdh
chr4	100095791	100444765	+	Ror1
chr4	105157347	105232764	+	Plpp3
chr4	106910701	107049694	+	Ssbp3
chr4	107253593	107279938	+	Hspb11
chr4	107367784	107416346	+	Ndc1
chr4	115000159	115043196	+	Stil
chr4	119277981	119294604	-	Ybx1
chr4	12039355	12090020	-	Tmem67
chr4	129513581	129515985	+	Marcksl1
chr4	132355923	132422489	-	Phactr4
chr4	133600556	133602168	-	Sfn
chr4	133679008	133756769	-	Arid1a
chr4	135541888	135573630	-	Grhl3
chr4	136469761	136554780	+	Luzp1
chr4	137468769	137570630	+	Hspg2
chr4	138304730	138312628	+	Ddost
chr4	141301240	141329384	+	Epha2
chr4	141793612	141815976	+	Casp9
chr4	148039077	148059551	+	Mthfr
chr4	149518236	149566437	+	Ctnnbip1
chr4	150281646	150621966	+	Rere
chr4	155154075	155222592	-	Ski
chr4	155491361	155559269	+	Gnb1
chr4	155654677	155669198	-	Mib2
chr4	28813131	28967499	+	Epha7
chr4	31964097	32023467	+	Map3k7
chr4	40948407	40965303	+	Chmp5
chr4	45423278	45532470	-	Shb
chr4	47353222	47414931	+	Tgfbr1
chr4	58435255	58553898	-	Lpar1
chr4	62360727	62391769	+	Slc31a1
chr4	86575668	86577285	+	Rraga
chr4	94942040	94979100	-	Mysm1
chr4	95049034	95052222	-	Jun
chr5	107548967	107597888	-	Glmn
chr5	108065674	108109004	+	Mtf2
chr5	110664373	110770717	-	Ep400
chr5	113842436	113908758	-	Coro1c
chr5	114444269	114460591	+	Mvk
chr5	115297110	115300999	-	Dynll1
chr5	121130533	121191397	-	Ptpn11
chr5	121856366	122050102	-	Cux2
chr5	122323223	122354233	-	Rad9b
chr5	122870665	122989823	-	Kdm2b
chr5	123749716	123821593	+	Kntc1
chr5	124540695	124550506	+	Tmed2
chr5	134237834	134314760	-	Gtf2i
chr5	134357656	134456716	-	Gtf2ird1
chr5	135670033	135735326	+	Por
chr5	136987019	136996648	+	Plod3
chr5	140607320	140615545	+	Lfng
chr5	146231230	146302874	+	Cdk8
chr5	147300805	147307270	-	Cdx2
chr5	150522630	150570329	+	Brca2
chr5	20986645	21055911	-	Ptpn12
chr5	25689812	25705825	-	Xrcc2
chr5	28456815	28467256	-	Shh
chr5	30666777	30674830	+	Cenpa
chr5	31253277	31291116	-	Ift172
chr5	33721674	33737068	+	Fgfr3
chr5	34761740	34912534	+	Htt
chr5	35389108	35399730	+	Hmx1
chr5	37820485	37824583	-	Msx1
chr5	3803184	3845564	+	Krit1
chr5	4081145	4104746	-	Cyp51
chr5	41761483	41764501	-	Nkx3-2
chr5	43662346	43740972	+	Cc2d2a
chr5	43744615	43821638	-	Fbxl5
chr5	65199696	65260415	+	Wdr19
chr5	65391497	65410693	+	Lias
chr5	75152292	75198215	+	Pdgfra
chr5	76140271	76155504	+	Srd5a3
chr5	90227166	90366577	-	Ankrd17
chr5	92683435	92965318	+	Shroom3
chr5	93041123	93045022	-	Sowahb
chr6	100228565	100287485	-	Rybp
chr6	115618067	115676635	-	Raf1
chr6	115853470	115926699	+	Ift122
chr6	120666369	120771190	+	Cecr2
chr6	124704085	124712178	-	Emg1
chr6	128321161	128355851	-	Tulp3
chr6	134446476	134566965	-	Lrp6
chr6	137735078	137751932	+	Strap
chr6	24613805	24665009	-	Wasl
chr6	30479053	30509783	-	Tmem209
chr6	30653457	30693749	-	Cep41
chr6	34153380	34177111	-	Slc35b4
chr6	38381469	38427647	+	Ttc26
chr6	38694390	38876165	-	Hipk2
chr6	42358487	42373268	-	Epha1
chr6	43345001	43666278	-	Tpk1
chr6	50562563	50566538	-	Cycs
chr6	52155590	52158317	-	Hoxa1
chr6	67035096	67037457	-	Gadd45a
chr6	6877805	6882085	-	Dlx5
chr6	72626378	72789254	-	Tcf7l1
chr6	82618992	82705365	-	Pole4
chr6	83077869	83080855	+	Pcgf1
chr6	83165920	83200117	+	Dctn1
chr6	85423886	85428877	+	Noto
chr6	87428994	87437677	+	Bmp10
chr6	92091390	92174294	+	Nr2c2
chr7	100372233	100470152	+	C2cd3
chr7	101858331	101870788	-	Folr1
chr7	101863715	101901849	+	Anapc15
chr7	102210208	102238567	+	Pgap2
chr7	105752990	105787654	-	Dchs1
chr7	118509659	118533356	-	Coq7
chr7	118712552	118737024	+	Ccp110
chr7	122107262	122132985	-	Palb2
chr7	125444676	125462269	+	Kdm8
chr7	126781483	126785560	+	Tbx6
chr7	129591863	129635738	+	Wdr11
chr7	12999114	13031035	+	Trim28
chr7	130162451	133123350	-	Fgfr2
chr7	137437614	137468594	+	Glrx3
chr7	141297180	141327690	-	Deaf1
chr7	144577318	144582463	-	Fadd
chr7	144838083	144844436	+	Fgf3
chr7	16493719	16614993	-	Arhgap35
chr7	24399619	24422778	+	Smg9
chr7	25242561	25250761	-	Erf
chr7	25317164	25365917	+	Megf8
chr7	25687002	25705077	+	Tgfb1
chr7	28293553	28302238	-	Dll3
chr7	28558819	28598185	-	Pak4
chr7	29256323	29281912	-	Spint2
chr7	29983955	30028282	+	Zfp568
chr7	30568858	30588726	-	Kmt2b
chr7	30945248	30956803	-	Usf2
chr7	44896079	44902631	+	Fuz
chr7	45215753	45233644	+	Tead2
chr7	55841745	55932602	+	Cyfip1
chr7	65691169	65701913	+	Tm2d3
chr7	73375509	73419899	+	Rgma
chr7	79698098	79715720	-	Kif7
chr7	79792241	79793788	-	Mesp1
chr7	79810727	79813439	+	Mesp2
chr7	80388585	80405436	-	Furin
chr7	96171246	96911093	+	Tenm4
chr7	99345376	99353239	-	Serpinh1
chr8	105695860	105701102	-	Acd
chr8	109778554	109864204	+	Ap1g1
chr8	116943393	116960445	+	Atmin
chr8	117701904	117759027	+	Hsd17b2
chr8	120668222	120674207	+	Cox4i1
chr8	121116171	121118895	+	Foxc2
chr8	123897123	123949265	-	Nup133
chr8	12757014	12868728	+	Atp11a
chr8	128685654	128733200	+	Itgb1
chr8	25513654	25575718	+	Fgfr1
chr8	27085583	27123436	+	Adgra2
chr8	3515384	3544267	+	Pnpla6
chr8	36567751	36953143	-	Dlc1
chr8	61511433	61902690	-	Palld
chr8	67494858	67502584	+	Nat2
chr8	68793929	68831667	+	Ints10
chr8	69907076	69996384	-	Gatad2a
chr8	70527724	70535328	+	Fkbp8
chr8	71497765	71511752	-	Plvap
chr8	71610998	71624911	+	Colgalt1
chr8	79338395	79399518	-	Smad1
chr8	79965851	80058006	-	Hhip
chr8	84841850	84846934	-	Calr
chr8	84976910	84978718	-	Junb
chr8	88697028	88751945	+	Cyld
chr8	89027235	89044162	-	Sall1
chr8	91217030	91313262	-	Rpgrip1l
chr9	104002544	104043818	+	Nphp3
chr9	105403539	105527319	-	Atp2c1
chr9	106688082	106789194	-	Rad54l2
chr9	108296853	108302302	+	Amt
chr9	110084320	110117830	-	Dhx30
chr9	110117708	110240178	+	Smarcc1
chr9	110532597	110618633	+	Setd2
chr9	114507133	114564369	-	Trim71
chr9	114585878	114640184	-	Cnot10
chr9	120929216	120960507	+	Ctnnb1
chr9	13807792	13827107	-	Cep57
chr9	20907209	20959888	-	Dnmt1
chr9	21616169	21704230	+	Smarca4
chr9	23223076	23485200	+	Bmper
chr9	35421128	35507652	+	Cdon
chr9	42251595	42264256	-	Sc5d
chr9	44767908	44793447	+	Ift46
chr9	48654297	48836222	-	Zbtb16
chr9	56994923	57062807	+	Ptpn9
chr9	57626646	57653631	-	Csk
chr9	57790353	57836793	-	Arid3b
chr9	59321990	59353508	-	Bbs4
chr9	61913284	61914542	-	Rplp1
chr9	62057248	62122655	-	Glce
chr9	6928503	7184446	-	Dync2h1
chr9	69757710	69760940	-	Foxb1
chr9	70425424	70503725	-	Rnf111
chr9	70678997	70780229	+	Adam10
chr9	71215789	71296243	+	Aldh1a2
chr9	71842688	72111871	-	Tcf12
chrX	101274030	101297465	+	Med12
chrX	102284639	102505359	-	Hdac8
chrX	104536969	104671064	-	Zdhhc15
chrX	13071498	13173328	+	Usp9x
chrX	13517080	13851367	-	Cask
chrX	164419787	164433916	+	Piga
chrX	18162575	18279936	+	Kdm6a
chrX	36608314	36645395	-	Akap17b
chrX	52791200	52799468	+	Ccdc160
chrX	58022700	58041736	+	Zic3
chrX	72918557	72958514	+	Nsdhl
chrX	8193848	8206525	-	Porcn
chrX	99975606	100400762	+	Eda
