# Supplementary material for: Excessive DNA Double‐Strand Breaks–Associated 3D Genome Reorganization Contributes to Neural Tube Defects with Folate Deficiency
Source: Adv Sci (Weinh). 2025 Sep 18;12(47):e10603. doi: 10.1002/advs.202410603 (PMC12713105; doi:10.1002/advs.202410603)
Supplement: Supplementary file 6 — Supplemental Table 5 [file ADVS-12-e10603-s002.txt]

chr1	128588199	128592293	-	Cxcr4	0.2405185211487156
chr1	186622792	186705989	-	Tgfb2	-0.4235868043809583
chr1	74771892	74785322	+	Wnt6	-0.14964373083010468
chr1	74791516	74804179	+	Wnt10a	2.4690599462515883
chr10	117688875	117710758	-	Mdm2	1.5253926926095436
chr10	13005343	13009183	+	Sf3b5	-0.821600323929444
chr10	36974544	37001889	+	Hdac2	-1.2258627981460484
chr10	42561963	42583632	-	Nr2e1	-0.42076496585286344
chr10	63319005	63381704	-	Sirt1	-0.14726599470550797
chr10	79669369	79676127	+	Tpgs1	0.5791659393346029
chr10	87490819	87493660	-	Ascl1	1.0247555325245434
chr11	102348824	102366203	-	Slc4a1	3.1158777166002842
chr11	102604396	102608058	+	Fzd2	-0.6109502199921695
chr11	108920349	108950783	+	Axin2	0.818171196652186
chr11	12236608	12464960	-	Cobl	1.350051908997001
chr11	52231995	52246858	+	Skp1a	0.05118040295978812
chr11	69398508	69413675	-	Kdm6b	0.2446056406078783
chr11	89300638	89302332	-	Nog	-1.0362248493093975
chr11	96365752	96368256	+	Hoxb1	0.3669695110796312
chr12	109452823	109463336	+	Dlk1	2.0634108948129244
chr12	110279068	110281097	+	Dio3	2.4708878162007024
chr12	3806007	3914443	+	Dnmt3a	0.8322774481926282
chr12	56531958	56536908	-	Nkx2-1	-1.0013127060690477
chr12	8973892	9028847	+	Wdr35	0.33144469398364534
chr13	15463235	15730026	+	Gli3	-0.5844402010632017
chr13	19623104	19632994	+	Sfrp4	1.5754059965844203
chr13	60174405	60177365	-	Gas1	-0.6213587179023533
chr13	63508328	63573598	-	Ptch1	-1.041674883679838
chr14	65192449	65262463	-	Fzd3	-0.2981631535930178
chr14	70636203	70642268	-	Fgf17	0.8695345120157122
chr15	101254269	101274795	+	Nr4a1	2.9736192292646906
chr15	93499114	93595891	-	Prickle1	1.0167951276002298
chr16	38089001	38246084	+	Gsk3b	-0.6291571823706877
chr16	62793685	62847040	-	Arl13b	-0.824987903487125
chr16	8689595	8792308	-	Usp7	1.3061496883187105
chr17	13006846	13040063	+	Sod2	0.414046102769483
chr17	15367354	15376872	-	Dll1	-0.516869993242765
chr17	29090976	29100727	+	Cdkn1a	2.116856083001424
chr17	35506018	35510772	+	Pou5f1	-0.8770493608133719
chr17	35833921	35838306	-	Tubb5	-1.5284924629196166
chr17	46016993	46032369	-	Vegfa	0.7472439561600542
chr18	61555274	61590061	+	Csnk1a1	-1.0905003936987334
chr18	73639009	73703780	-	Smad4	-0.2092448500608176
chr18	9212163	9218136	+	Fzd8	-0.5615920893943286
chr19	37697798	37701536	+	Cyp26a1	1.5454996095971074
chr19	45736798	45742915	-	Fgf8	0.24937929847063614
chr19	59166187	59170056	-	Vax1	2.0734812256697617
chr2	105668900	105697364	+	Pax6	1.8239077313028578
chr2	136873780	136891389	-	Mkks	-0.5704448535091031
chr2	137081456	137116644	-	Jag1	-0.2063458550929603
chr2	148042877	148046969	-	Foxa2	2.150643352457355
chr2	152736251	152737410	+	Id1	1.7037631047412998
chr2	153649450	153687730	+	Dnmt3b	1.4751812128085195
chr2	172356190	172370535	-	Aurka	-0.159179977005731
chr2	3455815	3475031	-	Suv39h2	-0.20856941208717691
chr2	92383676	92401263	-	Mapk8ip1	0.6764619497196176
chr3	54755582	54801257	+	Smad9	0.5128580727431006
chr3	83766321	83774316	+	Sfrp2	-1.0268172609452941
chr3	87971078	87980451	+	Nes	-0.6650997113066098
chr3	98013527	98150361	+	Notch2	2.51866906350811
chr4	12039355	12090020	-	Tmem67	-0.004287948526612792
chr4	130663321	130781564	+	Pum1	0.14443747038495833
chr4	148039077	148059551	+	Mthfr	0.6434847337408548
chr4	152158867	152162469	+	Hes2	2.0289339074136397
chr4	154960923	154962371	+	Hes5	0.36503426869480193
chr5	108692382	108706924	+	Fgfrl1	0.2915705295350242
chr5	109554709	109558993	-	Crlf2	1.0160671213056696
chr5	124598749	124627738	+	Tctn2	0.7019497279544887
chr5	135248938	135251230	-	Fzd9	1.0025797539186356
chr5	28456815	28467256	-	Shh	2.167036672977027
chr5	37289098	37336894	-	Evc	1.8183929309765572
chr6	115853470	115926699	+	Ift122	0.5481556717865743
chr6	120364124	120444574	+	Kdm5a	0.29596193107513596
chr6	127125162	127152193	-	Ccnd2	-0.5675675302108415
chr6	29735503	29761365	+	Smo	-0.31414069110474485
chr6	4747306	4760517	+	Peg10	-0.4412021198722743
chr6	47530139	47595341	-	Ezh2	0.762922651179425
chr6	52189671	52191753	-	Hoxa4	-0.5614535640341168
chr6	64729125	64731245	+	Atoh1	1.5209434890088473
chr7	143106362	143427042	+	Kcnq1	1.2853663728925784
chr7	30568858	30588726	-	Kmt2b	0.26374426052130706
chr8	12395295	12400126	+	Sox1	0.49149061314980524
chr8	13105621	13147940	+	Cul4a	-0.32110223483514955
chr9	101074101	101104800	+	Msl2	0.9212905448749199
chr9	108826320	108852969	+	Celsr3	1.7560783588103468
chr9	20907209	20959888	-	Dnmt1	1.0056354867845902
chr9	6928503	7184446	-	Dync2h1	0.6852390780198071
chr9	78051924	78065624	+	Gcm1	1.2818087423162725
chrX	20703906	20720539	+	Usp11	0.4045974204554517
chrX	38533274	38576196	-	Cul4b	-0.6512837935600784
